# Supplementary material for: The Real Experience of Lay Responders Performing Cardiopulmonary Resuscitation: A Synthesis of Qualitative Evidence
Source: Public Health Rev. 2024 Jun 5;45:1606650. doi: 10.3389/phrs.2024.1606650 (PMC11188311; doi:10.3389/phrs.2024.1606650)
Supplement: Supplementary file 1 [file DataSheet1.zip]

Archive with 3 entries (3 files):
- Appendix 1.DOCX
- Appendix 2.DOCX
- Appendix 3.DOCX
